# Supplementary material for: Zingerone Targets LKB1/AMPK to Block FcεRI-Dependent Mast Cell Degranulation and Anaphylaxis
Source: Curr Issues Mol Biol. 2025 Nov 19;47(11):963. doi: 10.3390/cimb47110963 (PMC12650989; doi:10.3390/cimb47110963)
Supplement: Supplementary file 1 [file cimb-47-00963-s001.zip]

Archive with 1 entries (1 files):
- cimb-3965197-supplementary.pdf
